# Supplementary material for: Effectiveness of Integrative Korean Medicine Treatment in Patients with Traffic-Accident-Induced Acute Low Back Pain and Mild Adult Scoliosis
Source: Healthcare (Basel). 2023 Jun 13;11(12):1735. doi: 10.3390/healthcare11121735 (PMC10298022; doi:10.3390/healthcare11121735)
Supplement: Supplementary file 1 [file healthcare-11-01735-s001.zip]

Archive with 1 entries (1 files):
- healthcare-2438628-supplementary.pdf
